# Supplementary material for: Observational constraints on the process and products of Martian serpentinization
Source: Sci Adv. 2023 Feb 3;9(5):eadd8472. doi: 10.1126/sciadv.add8472 (PMC9897658; doi:10.1126/sciadv.add8472)
Supplement: Supplementary file 2 — Tables S2 to S6 [file sciadv.add8472_tables_s2_to_s6.zip]

Archive with 5 entries (5 files):
- sciadv.add8472_table_s2.csv
- sciadv.add8472_table_s3.csv
- sciadv.add8472_table_s4.csv
- sciadv.add8472_table_s5.csv
- sciadv.add8472_table_s6.csv
