# Supplementary material for: Observational constraints on the process and products of Martian serpentinization
Source: Sci Adv. 2023 Feb 3;9(5):eadd8472. doi: 10.1126/sciadv.add8472 (PMC9897658; doi:10.1126/sciadv.add8472)
Supplement: Supplementary file 2 — Tables S2 to S6 [file sciadv.add8472_tables_s2_to_s6.zip › sciadv.add8472_table_s2.csv]

Table S2 Meteorite geochemistry compiled by (49) plotted in this study. References are after (49)
Reference	SiO2	FeO	Na2O	K2O	MgO	FeO (ternary)	Na2O + K2O (ternary)	MgO (ternary)
	wt. %	wt. %	wt. %	wt. %	wt. %
Gleason 97	50.3	18.4	0.13	0.02	26.1	0.41	3.30E-03	0.58
Warren 97	52.93	17.23	0.15	0.02	24.7	0.41	3.80E-03	0.59
Warren 97.1	52.93	17.36	0.15	0.02	24.7	0.41	3.90E-03	0.58
Warren 96	52.84	17.24	0.14	0.02	24.7	0.41	3.60E-03	0.59
Warren 99.1	52.84	17.37	0.15	0.01	24.7	0.41	3.90E-03	0.58
D'yako-60	37.44	26.55	1.09	0.07	32.17	0.44	1.90E-02	0.54
Jeremine62	36.79	27.58	0.27	0.16	31.95	0.46	7.20E-03	0.53
Jerome 70	37.3	26.78	0.13	0.04	32.7	0.45	2.80E-03	0.55
McCarthy74	37.1	27.45	0.15	0.03	32.83	0.45	3.00E-03	0.54
Burghele83	38.16	27.1	0.13	0.04	31.6	0.46	2.90E-03	0.54
Beck 2006	37	19.61	0.17	0.05	37.1	0.34	3.90E-03	0.65
Burragato 75	49.52	19.7	0.82	0.43	10.92	0.62	3.90E-02	0.34
Boctor76	46.9	22.7	0.36	0.09	12.9	0.63	1.20E-02	0.36
Dreibus82	49.33	21.7	0.57	0.17	11.82	0.63	2.10E-02	0.35
McCarthy74	48.24	20.63	0.42	0.1	12.47	0.61	1.50E-02	0.37
Prior 1912	48.97	20.79	0.4	0.14	12	0.62	1.60E-02	0.36
Bunch 75	47.9	18.5	0.4	0.04	11.8	0.6	1.40E-02	0.38
Anand2005	49.2	19.23	1.01	0.29	9.33	0.64	4.40E-02	0.31
Day2006	49.5	19.1	0.96	0.2	9.26	0.65	3.90E-02	0.31
Treiman08	47.4	18.4	0.6	0.15	11.7	0.6	2.40E-02	0.38
Janborn10	54.6	17.13	5.4	1.1	0.44	0.71	2.70E-01	0.02
Shirai 2002	47.57	19.67	0.58	0.14	10.39	0.64	2.30E-02	0.34
Imae 03	48.35	21.35	0.66	0.17	11.09	0.64	2.50E-02	0.33
Haramura	47.93	21.71	0.64	0.18	11.1	0.65	2.40E-02	0.33
Haramura.1	48.77	21.16	0.68	0.16	11.08	0.64	2.50E-02	0.33
Oura 03	47.6	22.4	0.71	0.16	10.2	0.67	2.60E-02	0.3
Dreibus92	43.08	19.95	0.44	0.03	27.69	0.41	9.70E-03	0.58
Jarosewich90	42.4	19.85	0.48	0.04	28.16	0.41	1.10E-02	0.58
Jarosewich90.1	41.41	20.84	0.6	0.04	27.84	0.42	1.30E-02	0.56
Jarosewich90.2	45.8	18.51	0.27	0.02	28.16	0.39	6.20E-03	0.6
Burghele 83	43.08	19.95	0.44	0.03	27.69	0.41	9.70E-03	0.58
Haramura 95	43.02	18.97	0.37	0.03	29.69	0.39	8.20E-03	0.61
Treiman94	40.8	21.7	0.63	0.04	28	0.43	1.30E-02	0.56
Warren 97	41.36	20.45	0.44	0.03	29	0.41	9.50E-03	0.58
Warren 99	41.29	20.45	0.44	0.03	28.19	0.42	9.50E-03	0.57
Dreibus92	45.5	19.49	0.49	0.02	25.66	0.43	1.10E-02	0.56
Warren96	47.06	18.27	0.39	0.29	23.87	0.43	1.60E-02	0.56
Lin et al. 2008	43.2	19.2	0.42	0.02	29.7	0.39	8.90E-03	0.6
Irving11	42.44	21.11	0.85	0.12	25.48	0.44	2.00E-02	0.54
Walton 09	41.6	19.9	0.7	0.1	25.6	0.43	1.70E-02	0.55
Connolly08	58.7	6.5	2.7	0.12	2.1	0.57	2.50E-01	0.18
Warren99	45.35	19.68	0.35	0.03	26.2	0.43	8.10E-03	0.57
