# Supplementary material for: Observational constraints on the process and products of Martian serpentinization
Source: Sci Adv. 2023 Feb 3;9(5):eadd8472. doi: 10.1126/sciadv.add8472 (PMC9897658; doi:10.1126/sciadv.add8472)
Supplement: Supplementary file 2 — Tables S2 to S6 [file sciadv.add8472_tables_s2_to_s6.zip › sciadv.add8472_table_s3.csv]

Table S3 Geochemical analyses of Duluth Complex (proto-)serpentinites
Sample	Co3O4	CuO	NiO	SiO2	Al2O3	Fe2O3	MnO	MgO	CaO	Na2O	K2O	TiO2	P2O5	Cr2O3	V2O5	LOI	Fe2O3(T)	FeO	H2O-	H2O+	Fe(III)/Fe(tot)	Total	Reference
	wt. %	wt. %	wt. %	wt. %	wt. %	wt. %	wt. %	wt. %	wt. %	wt. %	wt. %	wt. %	wt. %	wt. %	wt. %	wt. %	wt. %	wt. %	wt. %	wt. %
BP-18-A	0.03	0.008	0.105	38.67	6.77	3.38	0.3	22.51	3.17	0.82	0.11	0.93	0.04	0.4	0.06	2.47	26.39	20.7	0.4	2.1	0.13	100	This Study
BP-18-B	0.029	0.006	0.098	36.72	5.87	9.18	0.3	22.35	2.75	0.68	0.08	0.89	0.05	0.35	0.05	5.07	26.86	15.9	0.6	4.5	0.34	100	This Study
BP-18-C	0.026	0.005	0.093	36	5.62	10.04	0.29	21.45	2.57	0.59	0.08	0.93	0.06	0.34	0.05	6.77	26.94	15.2	0.9	5.8	0.37	100	This Study
BP-18-D	0.031	0.008	0.086	39.37	8.39	6.42	0.29	20.13	3.86	1.07	0.12	0.84	0.04	0.24	0.05	3.38	24.32	16.1	0.5	2.9	0.26	100	This Study
BP-18-E	0.032	0.007	0.088	40.02	8.18	2.29	0.29	21.57	3.84	1.1	0.13	0.78	0.04	0.25	0.04	1.49	24.75	20.2	0.3	0.8	0.09	100	This Study
BP-18-F-1	0.028	0.007	0.088	39.45	7.93	3.9	0.3	21.43	3.68	1.03	0.11	0.81	0.04	0.25	0.05	2.33	25.03	19	0.3	2	0.16	100	This Study
BP-18-F-2	0.029	0.006	0.104	39.11	7.84	4.52	0.3	21.24	3.61	1.01	0.11	0.81	0.04	0.26	0.04	2.94	24.87	18.3	0.4	2.6	0.18	100	This Study
BP-18-G	0.025	0.006	0.08	42.64	12.33	3.52	0.23	16.65	5.83	1.73	0.2	0.73	0.05	0.21	0.04	1.87	19.87	14.7	0.4	1.5	0.18	101	This Study
BP-18-H-D	0.028	0.032	0.082	40.46	8.16	5.67	0.31	18.18	5.07	1.07	0.1	0.76	0.03	0.08	0.04	1.56	26.24	18.5	0.4	1.5	0.22	100	This Study
BP-18-H-PL	0.019	0.016	0.046	44.98	17.71	1.91	0.17	9.42	8.03	2.36	0.62	0.79	0.05	0.04	0.02	2.57	14.03	10.9	0.4	1.6	0.14	99.7	This Study
BP-19-1-1	0.028	0.005	0.092	35.09	4.38	11.52	0.32	22.23	2.29	0.52	0.06	0.75	0.03	0.2	0.05	7.08	27.65	14.5	0.8	6.3	0.42	99.1	This Study
BP-19-1-2	0.028	< 0.005	0.095	35.57	5.21	11.83	0.32	21.43	2.49	0.63	0.07	0.72	0.04	0.18	0.04	7.16	27.84	14.4	1.1	6.1	0.43	100	This Study
BP-19-A	0.026	0.007	0.087	36.05	5.77	10.24	0.31	21.31	2.76	0.69	0.09	0.91	0.04	0.24	0.05	6.98	26.6	14.7	0.7	5.8	0.39	100	This Study
BP-19-B1	0.021	0.012	0.034	45.98	16.37	2.07	0.18	10.75	8.06	2.57	0.4	1.35	0.11	0.05	0.02	0.98	14.63	11.3	0.2	0.6	0.14	100	This Study
BP-19-B2	0.021	0.008	0.038	46.01	16.31	0.87	0.18	11.14	7.88	2.59	0.39	1.14	0.08	0.05	0.02	1	14.99	12.7	0.2	0.5	0.06	100	This Study
BP-19-C	0.026	0.008	0.075	38.91	8.28	9.04	0.27	18.81	3.96	1.13	0.13	0.93	0.04	0.18	0.04	5.09	24.27	13.7	0.7	4.5	0.37	101	This Study
BP-19-D	0.028	0.006	0.078	38.99	7.97	11.41	0.3	18.08	3.52	0.96	0.12	0.68	0.04	0.14	0.03	5.98	24.64	11.9	1.1	5.1	0.46	100	This Study
BP-19-E1	0.028	0.006	0.091	37.69	6.62	11.35	0.3	19.14	3.06	0.78	0.11	0.94	0.04	0.27	0.06	6.57	26.7	13.8	1.2	5.3	0.43	101	This Study
BP-19-E2	0.028	0.006	0.09	37.18	6.85	15.21	0.32	16.39	2.93	0.67	0.14	0.95	0.04	0.28	0.06	8.7	27.33	10.9	2.1	6.7	0.56	101	This Study
BP-19-F	0.028	0.006	0.08	35.86	5.73	10.8	0.29	21.51	2.68	0.71	0.07	0.82	0.03	0.21	0.05	7.01	26.26	13.9	0.6	6.2	0.41	99.8	This Study
SL2221_SL-2_221-222				43	21.7	2.53	0.14	8.91	10.1	1.79	0.19	0.47	0.05			1.35	12.7	9.15		0.5	0.2	100.4	Severson, M. J. Geology of the Southern Portion of the Duluth Complex. Technical Report NRRI/TR-95/26 (1995).
I4502_I-4_502-507				32.5	0.1	6.77	0.49	21.3	0.39	0.06	-0.01	0.82	0.04			0.6	45	34.4		1.5	0.15	100.2	Severson, M. J. Geology of the Southern Portion of the Duluth Complex. Technical Report NRRI/TR-95/26 (1995).
2606552_26006_552-558				35.8	1.74	5.27	0.34	25.5	1.22	0.29	0.13	0.94	0.07			0.4	33.5	25.4		2	0.16	99.9	Severson, M. J. Geology of the Southern Portion of the Duluth Complex. Technical Report NRRI/TR-95/26 (1995).
2609186_26009_186-191.5				41.2	14	4.16	0.21	11	6.61	1.78	0.24	1.44	0.04			1	20.5	14.7		1.7	0.2	98.1	Severson, M. J. Geology of the Southern Portion of the Duluth Complex. Technical Report NRRI/TR-95/26 (1995).
2609186_26009_186-191.5				41.2	14.1	4.26	0.21	11	6.59	1.81	0.25	1.44	0.04			0.95	20.6	14.7		1.8	0.21	98.2	Severson, M. J. Geology of the Southern Portion of the Duluth Complex. Technical Report NRRI/TR-95/26 (1995).
"Matrix" Mossbauer				36.37	4.97		0.28	18.92	3.03	0.4	0.08		0.04			7.29	27.9				0.4	99.28	Tutolo, B. M., Mildner, D. F. R., Gagnon, C. V. L., Saar, M. O. & Seyfried, W. E. Nanoscale constraints on porosity generation and fluid flow during serpentinization. Geology 44, 103–106 (2016).
"Vein" Mossbauer				36.37	4.97		0.28	18.92	3.03	0.4	0.08		0.04			7.29	27.9				0.51	99.28	Tutolo, B. M., Mildner, D. F. R., Gagnon, C. V. L., Saar, M. O. & Seyfried, W. E. Nanoscale constraints on porosity generation and fluid flow during serpentinization. Geology 44, 103–106 (2016).
serpentinized troctoite from Bald Eagle intrusion				43.1	18.84	2.11	0.13	13.37	9.17	1.74	0.37	0.17	0.04					6.79		4	0.22	99.85	Weiblen P. W. and Morey G. B. (1980) A summary of the stratigraphy, petrology, and structure of the Duluth Complex. Am. J. Sci. 280, 88–133.
