# Supplementary material for: Observational constraints on the process and products of Martian serpentinization
Source: Sci Adv. 2023 Feb 3;9(5):eadd8472. doi: 10.1126/sciadv.add8472 (PMC9897658; doi:10.1126/sciadv.add8472)
Supplement: Supplementary file 2 — Tables S2 to S6 [file sciadv.add8472_tables_s2_to_s6.zip › sciadv.add8472_table_s4.csv]

Table S4 Geochemical analyses of Martian and terrestrial olivines
Sample Name	SiO2	TiO2	Al2O3	Cr2O3	FeO	NiO	MgO	MnO	CaO	Na2O	K2O	Total	XFe	Reference
	wt. %	wt. %	wt. %	wt. %	wt. %	wt. %	wt. %	wt. %	wt. %	wt. %	wt. %
Martian Meteorite Olivines
Lafayette	31.6	0.05		0.01	53.4	0.05	13.7	1.06	0.13	0.02	0.02	100.04	0.68	J. C. Bridges and P. H. Warren, The SNC meteorites: Basaltic igneous processes on Mars,  J. Geol. Soc. London., vol. 163, no. 2, pp. 229-251, 2006, doi: 10.1144/0016-764904-501.
Governador Valadares	33.1	0.03	0.03	0	48.3	0.03	16.6	0.97	0.52	0.09		99.67	0.61	J. C. Bridges and P. H. Warren, The SNC meteorites: Basaltic igneous processes on Mars,  J. Geol. Soc. London., vol. 163, no. 2, pp. 229-251, 2006, doi: 10.1144/0016-764904-501.
Chassigny	37.5	0.05	0.02	0.16	26.1	0.1	35.6	0.45	0.09			100.07	0.29	J. C. Bridges and P. H. Warren, The SNC meteorites: Basaltic igneous processes on Mars,  J. Geol. Soc. London., vol. 163, no. 2, pp. 229-251, 2006, doi: 10.1144/0016-764904-501.
SaU005 (olivine-phyric shergottite)	37.8		0.05	0.08	26.6		35	0.5	0.29	0.02	0.01	100.35	0.3	J. C. Bridges and P. H. Warren, The SNC meteorites: Basaltic igneous processes on Mars,  J. Geol. Soc. London., vol. 163, no. 2, pp. 229-251, 2006, doi: 10.1144/0016-764904-501.
Nakhlite	33.36		0.02	0.1	51.31	0.04	15.49	1.06				101.38	0.64	Tutolo B. M., Ignatyev K., Kuehner S. M., Evans B. W. and Tosca N. J. (2019) Hisingerite-forming serpentinization in Duluth Complex serpentinites: A rare terrestrial analogue for serpentinization on Mars. In AGU Fall Meeting Abstracts
NWA5298	30.63	0.22	0.25		64.31		1.58	1.54	0.56	0.05	0.09	99.23	0.94	Hui H., Peslier A. H., Lapen T. J., Shafer J. T., Brandon A. D. and Irving A. J. (2011) Petrogenesis of basaltic shergottite Northwest Africa 5298: Closed-system crystallization of an oxidized mafic melt. Meteorit. Planet. Sci. 46, 13131328. Available at: https://onlinelibrary.wiley.com/doi/10.1111/j.1945-5100.2011.01231.x.
LEW88516 (Lewis Cliffs Martian lherzolite)	36.47	0.02	0.02	0.01	31.8		31.6	0.64				100.56	0.36	J. D. Gleason, D. A. Kring, D. H. Hill, and W. V. Boynton, Petrography and bulk chemistry of Martian lherzolite LEW88516,  Geochim. Cosmochim. Acta, vol. 61, no. 18, pp. 4007-4014, 1997, doi: 10.1016/S0016-7037(97)00196-8.
NWA8693 olivine	35.21	0.03	0.02	0.05	38.26		25.37	0.84	0.22	0.02	0.01	100.03	0.45	R. H. Hewins et al., Northwest Africa 8694, a ferroan chassignite: Bridging the gap between nakhlites and chassignites,  Geochim. Cosmochim. Acta, vol. 282, pp. 201-226, 2020, doi: 10.1016/j.gca.2020.05.021.
Chassigny	36.39	0.02	0.03	0.1	28.79		33.89	0.57	0.19	0.02	0	100	0.32	R. H. Hewins et al., Northwest Africa 8694, a ferroan chassignite: Bridging the gap between nakhlites and chassignites,  Geochim. Cosmochim. Acta, vol. 282, pp. 201-226, 2020, doi: 10.1016/j.gca.2020.05.021.
NWA 10645	31.5	0.03	0.01	0.01	57.3	0	9.28	1.38	0.35			99.86	0.76	A. Udry and J. M. D. Day, 1.34 billion-year-old magmatism on Mars evaluated from the co-genetic nakhlite and chassignite meteorites,  Geochim. Cosmochim. Acta, vol. 238, pp. 292-315, 2018, doi: 10.1016/j.gca.2018.07.006.
NWA 11013	33.3	0.01	0.01	0.01	48.4	0.02	17.4	0.99	0.51			100.65	0.6	A. Udry and J. M. D. Day, 1.34 billion-year-old magmatism on Mars evaluated from the co-genetic nakhlite and chassignite meteorites,  Geochim. Cosmochim. Acta, vol. 238, pp. 292-315, 2018, doi: 10.1016/j.gca.2018.07.006.
MIL 03346	33.4	0.01	0.01	0.01	45.7	0.02	19.3	0.93	0.49			99.87	0.56	A. Udry and J. M. D. Day, 1.34 billion-year-old magmatism on Mars evaluated from the co-genetic nakhlite and chassignite meteorites,  Geochim. Cosmochim. Acta, vol. 238, pp. 292-315, 2018, doi: 10.1016/j.gca.2018.07.006.
MIL 090030	34	0.01	0.02	0.01	45.1	0.02	19.9	0.98	0.55			100.59	0.55	A. Udry and J. M. D. Day, 1.34 billion-year-old magmatism on Mars evaluated from the co-genetic nakhlite and chassignite meteorites,  Geochim. Cosmochim. Acta, vol. 238, pp. 292-315, 2018, doi: 10.1016/j.gca.2018.07.006.
MIL 090032	33.6	0.03	0.03	0.01	45.7	0.02	19.1	0.99	0.56			100.04	0.57	A. Udry and J. M. D. Day, 1.34 billion-year-old magmatism on Mars evaluated from the co-genetic nakhlite and chassignite meteorites,  Geochim. Cosmochim. Acta, vol. 238, pp. 292-315, 2018, doi: 10.1016/j.gca.2018.07.006.
MIL 090136	33.8	0.01	0.01	0.01	45.5	0.01	19.5	1	0.55			100.39	0.56	A. Udry and J. M. D. Day, 1.34 billion-year-old magmatism on Mars evaluated from the co-genetic nakhlite and chassignite meteorites,  Geochim. Cosmochim. Acta, vol. 238, pp. 292-315, 2018, doi: 10.1016/j.gca.2018.07.006.
NWA 817	34.1	0	0	0.01	44.4	0.01	20.4	0.97	0.63			100.52	0.54	A. Udry and J. M. D. Day, 1.34 billion-year-old magmatism on Mars evaluated from the co-genetic nakhlite and chassignite meteorites,  Geochim. Cosmochim. Acta, vol. 238, pp. 292-315, 2018, doi: 10.1016/j.gca.2018.07.006.
Y 000593	33.6	0.01	0	0.01	46.8	0.01	18.7	0.97	0.45			100.55	0.58	A. Udry and J. M. D. Day, 1.34 billion-year-old magmatism on Mars evaluated from the co-genetic nakhlite and chassignite meteorites,  Geochim. Cosmochim. Acta, vol. 238, pp. 292-315, 2018, doi: 10.1016/j.gca.2018.07.006.
Y 000749	33.1	0.01	0	0	48.5	0	17.5	0.99	0.43			100.53	0.6	A. Udry and J. M. D. Day, 1.34 billion-year-old magmatism on Mars evaluated from the co-genetic nakhlite and chassignite meteorites,  Geochim. Cosmochim. Acta, vol. 238, pp. 292-315, 2018, doi: 10.1016/j.gca.2018.07.006.
Nakhla	33.7	0.01	0	0	45.4	0.02	19	0.97	0.4			99.5	0.57	A. Udry and J. M. D. Day, 1.34 billion-year-old magmatism on Mars evaluated from the co-genetic nakhlite and chassignite meteorites,  Geochim. Cosmochim. Acta, vol. 238, pp. 292-315, 2018, doi: 10.1016/j.gca.2018.07.006.
Governador Valadares	33.4	0.02	0.01	0	46.5	0.02	18.6	0.96	0.48			99.99	0.58	A. Udry and J. M. D. Day, 1.34 billion-year-old magmatism on Mars evaluated from the co-genetic nakhlite and chassignite meteorites,  Geochim. Cosmochim. Acta, vol. 238, pp. 292-315, 2018, doi: 10.1016/j.gca.2018.07.006.
Lafayette	32.6	0.01	0.01	0.01	51.5	0.01	14.9	1.01	0.17			100.22	0.65	A. Udry and J. M. D. Day, 1.34 billion-year-old magmatism on Mars evaluated from the co-genetic nakhlite and chassignite meteorites,  Geochim. Cosmochim. Acta, vol. 238, pp. 292-315, 2018, doi: 10.1016/j.gca.2018.07.006.
NWA 998	32.8	0.02	0	0	50.3	0.01	15.8	1	0.22			100.15	0.63	A. Udry and J. M. D. Day, 1.34 billion-year-old magmatism on Mars evaluated from the co-genetic nakhlite and chassignite meteorites,  Geochim. Cosmochim. Acta, vol. 238, pp. 292-315, 2018, doi: 10.1016/j.gca.2018.07.006.
Chassigny	36.7	0.02	0.01	0.02	27.8	0.06	34	0.55	0.15			99.31	0.31	A. Udry and J. M. D. Day, 1.34 billion-year-old magmatism on Mars evaluated from the co-genetic nakhlite and chassignite meteorites,  Geochim. Cosmochim. Acta, vol. 238, pp. 292-315, 2018, doi: 10.1016/j.gca.2018.07.006.
NWA 2737	38.3	0.01	0.01	0.05	19.4	0.1	41.3	0.4	0.12			99.69	0.21	A. Udry and J. M. D. Day, 1.34 billion-year-old magmatism on Mars evaluated from the co-genetic nakhlite and chassignite meteorites,  Geochim. Cosmochim. Acta, vol. 238, pp. 292-315, 2018, doi: 10.1016/j.gca.2018.07.006.
EETA79001	38.3		0.02	0.07	24		36.8	0.55	0.26			100	0.27	H. Y. McSween and A. H. Treiman, Martian meteorites,  Rev. Mineral. Geochemistry, vol. 36, 1998, doi: 10.1007/978-3-662-44185-5_100680.
ALHA77005	37.5			0.07	24.4		37.1	0.67	0.25			99.99	0.27	H. Y. McSween and A. H. Treiman, Martian meteorites,  Rev. Mineral. Geochemistry, vol. 36, 1998, doi: 10.1007/978-3-662-44185-5_100680.
LEW 88516	37				27.47		34.7	0.58	0.14			99.89	0.31	H. Y. McSween and A. H. Treiman, Martian meteorites,  Rev. Mineral. Geochemistry, vol. 36, 1998, doi: 10.1007/978-3-662-44185-5_100680.
Nakhla	33.46		0.05	0.02	48.42		17.36	0.95	0.37			100.63	0.6	H. Y. McSween and A. H. Treiman, Martian meteorites,  Rev. Mineral. Geochemistry, vol. 36, 1998, doi: 10.1007/978-3-662-44185-5_100680.
Lafayette	31.94				52.09		13.41	0.97	0.19			98.6	0.68	H. Y. McSween and A. H. Treiman, Martian meteorites,  Rev. Mineral. Geochemistry, vol. 36, 1998, doi: 10.1007/978-3-662-44185-5_100680.
Governador Valadares	32				52.61		13.16	1.01	0.36			99.14	0.68	H. Y. McSween and A. H. Treiman, Martian meteorites,  Rev. Mineral. Geochemistry, vol. 36, 1998, doi: 10.1007/978-3-662-44185-5_100680.
Chassigny	37.1		0.08	0.04	27.6		34	0.53	0.19			99.54	0.31	H. Y. McSween and A. H. Treiman, Martian meteorites,  Rev. Mineral. Geochemistry, vol. 36, 1998, doi: 10.1007/978-3-662-44185-5_100680.
Y 980459	38.6	<0.03	0.05	0.2	19		40.5	0.43	0.22			99	0.21	J. J. Papike, J. M. Karner, C. K. Shearer, and P. V. Burger, Silicate mineralogy of martian meteorites,  Geochim. Cosmochim. Acta, vol. 73, no. 24, pp. 7443-7485, 2009, doi: 10.1016/j.gca.2009.09.008.
SAU 005	36.6	<0.03	0.06	0.04	28.7		32.7	0.58	0.3			98.98	0.33	J. J. Papike, J. M. Karner, C. K. Shearer, and P. V. Burger, Silicate mineralogy of martian meteorites,  Geochim. Cosmochim. Acta, vol. 73, no. 24, pp. 7443-7485, 2009, doi: 10.1016/j.gca.2009.09.008.
NWA 1110	36.3	<0.03	0.1	0.03	32.8		29.2	0.63	0.27			99.33	0.38	J. J. Papike, J. M. Karner, C. K. Shearer, and P. V. Burger, Silicate mineralogy of martian meteorites,  Geochim. Cosmochim. Acta, vol. 73, no. 24, pp. 7443-7485, 2009, doi: 10.1016/j.gca.2009.09.008.
DaG 476	36.9	<0.03	0.16	0.07	27.6		34.1	0.53	0.29			99.65	0.31	J. J. Papike, J. M. Karner, C. K. Shearer, and P. V. Burger, Silicate mineralogy of martian meteorites,  Geochim. Cosmochim. Acta, vol. 73, no. 24, pp. 7443-7485, 2009, doi: 10.1016/j.gca.2009.09.008.
NWA 1195	36	<0.03	0.02	0.04	33.2		30.4	0.61	0.24			100.51	0.38	J. J. Papike, J. M. Karner, C. K. Shearer, and P. V. Burger, Silicate mineralogy of martian meteorites,  Geochim. Cosmochim. Acta, vol. 73, no. 24, pp. 7443-7485, 2009, doi: 10.1016/j.gca.2009.09.008.
NWA 2046	38	<0.03	0.1	0.08	23.3		38.3	0.46	0.25			100.49	0.25	J. J. Papike, J. M. Karner, C. K. Shearer, and P. V. Burger, Silicate mineralogy of martian meteorites,  Geochim. Cosmochim. Acta, vol. 73, no. 24, pp. 7443-7485, 2009, doi: 10.1016/j.gca.2009.09.008.
NWA 2626	37.7	<0.03	0.13	0.05	27.1		34.6	0.5	0.22			100.3	0.3	J. J. Papike, J. M. Karner, C. K. Shearer, and P. V. Burger, Silicate mineralogy of martian meteorites,  Geochim. Cosmochim. Acta, vol. 73, no. 24, pp. 7443-7485, 2009, doi: 10.1016/j.gca.2009.09.008.
ALH 77005	37.6	<0.03	0.03	0.03	25.8		36.6	0.55	0.23			100.84	0.28	J. J. Papike, J. M. Karner, C. K. Shearer, and P. V. Burger, Silicate mineralogy of martian meteorites,  Geochim. Cosmochim. Acta, vol. 73, no. 24, pp. 7443-7485, 2009, doi: 10.1016/j.gca.2009.09.008.
LEW 88516	36.8	<0.03	0.04	0.03	29.6		33.2	0.61	0.27			100.55	0.33	J. J. Papike, J. M. Karner, C. K. Shearer, and P. V. Burger, Silicate mineralogy of martian meteorites,  Geochim. Cosmochim. Acta, vol. 73, no. 24, pp. 7443-7485, 2009, doi: 10.1016/j.gca.2009.09.008.
RBT 04262	36.7	<0.03	0.07	<0.03	33.7		29.6	0.66	0.24			100.97	0.39	J. J. Papike, J. M. Karner, C. K. Shearer, and P. V. Burger, Silicate mineralogy of martian meteorites,  Geochim. Cosmochim. Acta, vol. 73, no. 24, pp. 7443-7485, 2009, doi: 10.1016/j.gca.2009.09.008.
Nakhla	32.6	0.03	<0.02	<0.03	55.6		11.4	1.1	0.24			100.97	0.72	J. J. Papike, J. M. Karner, C. K. Shearer, and P. V. Burger, Silicate mineralogy of martian meteorites,  Geochim. Cosmochim. Acta, vol. 73, no. 24, pp. 7443-7485, 2009, doi: 10.1016/j.gca.2009.09.008.
MIL 03346	33.2	0.05	0.03	<0.03	53.5		12.4	1.15	0.48			100.81	0.7	J. J. Papike, J. M. Karner, C. K. Shearer, and P. V. Burger, Silicate mineralogy of martian meteorites,  Geochim. Cosmochim. Acta, vol. 73, no. 24, pp. 7443-7485, 2009, doi: 10.1016/j.gca.2009.09.008.
Gov. Val.	33.6	<0.03	<0.02	<0.03	51.2		14.8	1.02	0.37			100.99	0.65	J. J. Papike, J. M. Karner, C. K. Shearer, and P. V. Burger, Silicate mineralogy of martian meteorites,  Geochim. Cosmochim. Acta, vol. 73, no. 24, pp. 7443-7485, 2009, doi: 10.1016/j.gca.2009.09.008.
Chassigny	37.7	<0.03	0.02	<0.03	27.9		34.7	0.54	0.16			101.02	0.31	J. J. Papike, J. M. Karner, C. K. Shearer, and P. V. Burger, Silicate mineralogy of martian meteorites,  Geochim. Cosmochim. Acta, vol. 73, no. 24, pp. 7443-7485, 2009, doi: 10.1016/j.gca.2009.09.008.
Curiosity Rover Olivines
Rocknest	35.8				36.82		27.38					100	0.43	Morrison S. M., Downs R. T., Blake D. F., Vaniman D. T., Ming D. W., Hazen R. M., Treiman A. H., Achilles C. N., Yen A. S., Morris R. V., Rampe E. B., Bristow T. F., Chipera S. J., Sarrazin P. C., Gellert R., Fendrich K. V., Morookian J. M., Farmer J. D., DesMarais D. J. and Craig P. I. (2018) Crystal chemistry of martian minerals from Bradbury Landing through Naukluft Plateau, Gale crater, Mars.…
Gobabeb	35.4				38.95		25.65					100	0.46	Morrison S. M., Downs R. T., Blake D. F., Vaniman D. T., Ming D. W., Hazen R. M., Treiman A. H., Achilles C. N., Yen A. S., Morris R. V., Rampe E. B., Bristow T. F., Chipera S. J., Sarrazin P. C., Gellert R., Fendrich K. V., Morookian J. M., Farmer J. D., DesMarais D. J. and Craig P. I. (2018) Crystal chemistry of martian minerals from Bradbury Landing through Naukluft Plateau, Gale crater, Mars.…
Windjana	37.27				28.97		33.75					100	0.32	Morrison S. M., Downs R. T., Blake D. F., Vaniman D. T., Ming D. W., Hazen R. M., Treiman A. H., Achilles C. N., Yen A. S., Morris R. V., Rampe E. B., Bristow T. F., Chipera S. J., Sarrazin P. C., Gellert R., Fendrich K. V., Morookian J. M., Farmer J. D., DesMarais D. J. and Craig P. I. (2018) Crystal chemistry of martian minerals from Bradbury Landing through Naukluft Plateau, Gale crater, Mars.…
Ogunquit Beach	36.14				35.01		28.85					100	0.41	Rampe E. B., Blake D. F., Bristow T. F., Ming D. W., Vaniman D. T., Morris R. V., Achilles C. N., Chipera S. J., Morrison S. M., Tu V. M., Yen A. S., Castle N., Downs G. W., Downs R. T., Grotzinger J. P., Hazen R. M., Treiman A. H., Peretyazhko T. S., Des Marais D. J., Walroth R. C., Craig P. I., Crisp J. A., Lafuente B., Morookian J. M., Sarrazin P. C., Thorpe M. T., Bridges J. C., Edgar L. A., …
Terrestrial Mantle Olivines
San Carlos	40.6	0	0.03	0	8.86	0.38	50.1	0.14	0.07			100.18	0.09	T. M. McCollom et al., Temperature trends for reaction rates, hydrogen generation, and partitioning of iron during experimental serpentinization of olivine,  Geochim. Cosmochim. Acta, vol. 181, pp. 175-200, 2016, doi: 10.1016/j.gca.2016.03.002.
Duluth Complex Olivines
Longnose Peridotite	36.2	0.18			34.7		28.5	0.42	0.08			100.08	0.4	E. K. Linscheid, The Petrography of the Longnose Peridotite and Its Relationship to the Duluth Complex,  MS thesis, vol. University, 1991.
Longnose Peridotite	36.5	0.25			33.3		30.7	0.41	0.13			101.29	0.38	E. K. Linscheid, The Petrography of the Longnose Peridotite and Its Relationship to the Duluth Complex,  MS thesis, vol. University, 1991.
Longnose Peridotite	36.8	0.13			33		31.2	0.39	0.17			101.69	0.37	E. K. Linscheid, The Petrography of the Longnose Peridotite and Its Relationship to the Duluth Complex,  MS thesis, vol. University, 1991.
Longnose Peridotite	36.8	0.07			32.4		31.7	0.38	0.14			101.49	0.36	E. K. Linscheid, The Petrography of the Longnose Peridotite and Its Relationship to the Duluth Complex,  MS thesis, vol. University, 1991.
Longnose Peridotite	37.6	0			30.5		33.8	0.35	0			102.25	0.33	E. K. Linscheid, The Petrography of the Longnose Peridotite and Its Relationship to the Duluth Complex,  MS thesis, vol. University, 1991.
Longnose Peridotite	37.3	0			31.2		32.5	0.34	0.08			101.42	0.35	E. K. Linscheid, The Petrography of the Longnose Peridotite and Its Relationship to the Duluth Complex,  MS thesis, vol. University, 1991.
Longnose Peridotite	37.6	0			29.4		34.5	0.28	0			101.78	0.32	E. K. Linscheid, The Petrography of the Longnose Peridotite and Its Relationship to the Duluth Complex,  MS thesis, vol. University, 1991.
Longnose Peridotite	37.6	0.09			30.7		32.6	0.41	0.14			101.54	0.34	E. K. Linscheid, The Petrography of the Longnose Peridotite and Its Relationship to the Duluth Complex,  MS thesis, vol. University, 1991.
Longnose Peridotite	37.3	0			31.3		32.8	0.34	0.14			101.88	0.35	E. K. Linscheid, The Petrography of the Longnose Peridotite and Its Relationship to the Duluth Complex,  MS thesis, vol. University, 1991.
Longnose Peridotite	37.1	0.07			31.8		32.3	0.32	0.1			101.69	0.35	E. K. Linscheid, The Petrography of the Longnose Peridotite and Its Relationship to the Duluth Complex,  MS thesis, vol. University, 1991.
Longnose Peridotite	37.4	0			32.4		32.3	0.45	0.08			102.63	0.36	E. K. Linscheid, The Petrography of the Longnose Peridotite and Its Relationship to the Duluth Complex,  MS thesis, vol. University, 1991.
Longnose Peridotite	37.4	0			32.4		32.1	0.42	0.09			102.41	0.36	E. K. Linscheid, The Petrography of the Longnose Peridotite and Its Relationship to the Duluth Complex,  MS thesis, vol. University, 1991.
Longnose Peridotite	36.6	0			35.3		29	0.47	0.1			101.47	0.4	E. K. Linscheid, The Petrography of the Longnose Peridotite and Its Relationship to the Duluth Complex,  MS thesis, vol. University, 1991.
Longnose Peridotite	36.6	0			34.9		30	0.42	0.07			101.99	0.39	E. K. Linscheid, The Petrography of the Longnose Peridotite and Its Relationship to the Duluth Complex,  MS thesis, vol. University, 1991.
South Filson Creek Area	35.99				34.82	0.14	28.61	0.36	0.07			99.99	0.4	Gál B., Molnár F. and Peterson D. M. (2011) Cu-Ni-PGE Mineralization in the South Filson Creek area, South Kawishiwi Intrusion, Duluth Complex: Mineralization styles and magmatic and hydrothermal processes. Econ. Geol. 106, 481509.
South Filson Creek Area	36.06				34.8	0.13	28.36	0.46	0.05			99.86	0.4	Gál B., Molnár F. and Peterson D. M. (2011) Cu-Ni-PGE Mineralization in the South Filson Creek area, South Kawishiwi Intrusion, Duluth Complex: Mineralization styles and magmatic and hydrothermal processes. Econ. Geol. 106, 481509.
South Filson Creek Area	35.97	0.03			32.61	0.1	29.9	0.42	0.03			99.06	0.38	Gál B., Molnár F. and Peterson D. M. (2011) Cu-Ni-PGE Mineralization in the South Filson Creek area, South Kawishiwi Intrusion, Duluth Complex: Mineralization styles and magmatic and hydrothermal processes. Econ. Geol. 106, 481509.
South Filson Creek Area	36.12	0.02			32.9	0.07	29.89	0.36	0.07			99.43	0.38	Gál B., Molnár F. and Peterson D. M. (2011) Cu-Ni-PGE Mineralization in the South Filson Creek area, South Kawishiwi Intrusion, Duluth Complex: Mineralization styles and magmatic and hydrothermal processes. Econ. Geol. 106, 481509.
South Filson Creek Area	35.02	0.01			37.83	0.18	26.78	0.46	0.05			100.33	0.44	Gál B., Molnár F. and Peterson D. M. (2011) Cu-Ni-PGE Mineralization in the South Filson Creek area, South Kawishiwi Intrusion, Duluth Complex: Mineralization styles and magmatic and hydrothermal processes. Econ. Geol. 106, 481509.
South Filson Creek Area	34.94	0.02			37.02	0.13	26.8	0.5	0.04			99.45	0.43	Gál B., Molnár F. and Peterson D. M. (2011) Cu-Ni-PGE Mineralization in the South Filson Creek area, South Kawishiwi Intrusion, Duluth Complex: Mineralization styles and magmatic and hydrothermal processes. Econ. Geol. 106, 481509.
South Filson Creek Area	35.28				36.96	0.15	27.01	0.43	0.06			99.89	0.43	Gál B., Molnár F. and Peterson D. M. (2011) Cu-Ni-PGE Mineralization in the South Filson Creek area, South Kawishiwi Intrusion, Duluth Complex: Mineralization styles and magmatic and hydrothermal processes. Econ. Geol. 106, 481509.
South Filson Creek Area	35.92	0.04			33.81	0.39	28.99	0.44	0.05			99.64	0.39	Gál B., Molnár F. and Peterson D. M. (2011) Cu-Ni-PGE Mineralization in the South Filson Creek area, South Kawishiwi Intrusion, Duluth Complex: Mineralization styles and magmatic and hydrothermal processes. Econ. Geol. 106, 481509.
South Filson Creek Area	35.92	0			34.35	0.4	29.31	0.45	0.04			100.47	0.39	Gál B., Molnár F. and Peterson D. M. (2011) Cu-Ni-PGE Mineralization in the South Filson Creek area, South Kawishiwi Intrusion, Duluth Complex: Mineralization styles and magmatic and hydrothermal processes. Econ. Geol. 106, 481509.
South Filson Creek Area	35.62				34.13	0.41	28.72	0.39	0.04			99.31	0.4	Gál B., Molnár F. and Peterson D. M. (2011) Cu-Ni-PGE Mineralization in the South Filson Creek area, South Kawishiwi Intrusion, Duluth Complex: Mineralization styles and magmatic and hydrothermal processes. Econ. Geol. 106, 481509.
South Filson Creek Area	36.33				32.28	0.16	30.62	0.32	0.05			99.76	0.37	Gál B., Molnár F. and Peterson D. M. (2011) Cu-Ni-PGE Mineralization in the South Filson Creek area, South Kawishiwi Intrusion, Duluth Complex: Mineralization styles and magmatic and hydrothermal processes. Econ. Geol. 106, 481509.
South Filson Creek Area	35.32	0.01			37.16	0.13	26.93	0.53	0.04			100.12	0.43	Gál B., Molnár F. and Peterson D. M. (2011) Cu-Ni-PGE Mineralization in the South Filson Creek area, South Kawishiwi Intrusion, Duluth Complex: Mineralization styles and magmatic and hydrothermal processes. Econ. Geol. 106, 481509.
South Filson Creek Area	35.62		0.01		36.83	0.05	27.29	0.48	0.05			100.33	0.43	Gál B., Molnár F. and Peterson D. M. (2011) Cu-Ni-PGE Mineralization in the South Filson Creek area, South Kawishiwi Intrusion, Duluth Complex: Mineralization styles and magmatic and hydrothermal processes. Econ. Geol. 106, 481509.
South Filson Creek Area	35.28	0.01			36.67	0.1	27.25	0.47	0.05			99.83	0.43	Gál B., Molnár F. and Peterson D. M. (2011) Cu-Ni-PGE Mineralization in the South Filson Creek area, South Kawishiwi Intrusion, Duluth Complex: Mineralization styles and magmatic and hydrothermal processes. Econ. Geol. 106, 481509.
Bardon Peak	36.44		0.01		31.15	0.1	31.53	0.43	0.08			99.75	0.35	B. M. Tutolo, D. F. R. Mildner, C. V. L. Gagnon, M. O. Saar, and W. E. Seyfried, Nanoscale constraints on porosity generation and fluid flow during serpentinization,  Geology, vol. 44, no. 2, pp. 103-106, 2016, doi: 10.1130/G37349.1.
MD561A	35.35			0.05	36.28	0.14	26.76	0.45	0.19			99.22	0.43	Tutolo Evans Kuehner - average of 7 igneous olivines
