# Supplementary material for: Observational constraints on the process and products of Martian serpentinization
Source: Sci Adv. 2023 Feb 3;9(5):eadd8472. doi: 10.1126/sciadv.add8472 (PMC9897658; doi:10.1126/sciadv.add8472)
Supplement: Supplementary file 2 — Tables S2 to S6 [file sciadv.add8472_tables_s2_to_s6.zip › sciadv.add8472_table_s5.csv]

Table S5 XANES analyses of serpentines and surrounding minerals from the Duluth Complex
Pt #	Centroid	Area
1	7114.295637	0.090119859
2	7113.991959	0.072739143
3	7114.009531	0.081883421
4	7114.076882	0.081883193
5	7113.189577	0.08116996
6	7114.412696	0.142127545
7	7114.331028	0.149481445
8	7114.316553	0.250215925
9	7113.308516	0.098686313
10	7113.864608	0.101190943
11	7114.142977	0.096146697
12	7114.558606	0.124274616
13	7114.578092	0.09589547
14	7114.6224	0.158234884
15	7114.609092	0.153808101
16	7114.403502	0.114413394
17	7114.575171	0.087745884
18	7114.538391	0.117760937
19	7114.507567	0.102205759
20	7114.593374	0.132476797
21	7114.428225	0.132455295
22	7114.441658	0.116845169
23	7113.920805	0.101806436
24	7114.317961	0.150507553
25	7114.425701	0.117489295
26	7114.541372	0.115235656
27	7114.513567	0.10741691
28	7112.902638	0.086931472
29	7114.497277	0.106031571
30	7114.526475	0.112858982
31	7114.580245	0.098230811
32	7114.544154	0.133076029
33	7114.504194	0.096353591
34	7114.062375	0.088712338
35	7113.945252	0.091647744
36	7114.503259	0.134404164
37	7113.089796	0.083474504
38	7113.74131	0.092132396
39	7114.002205	0.110158679
40	7113.371934	0.085174275
41	7113.169227	0.083440463
42	7113.423236	0.091577089
43	7113.825786	0.123556311
44	7113.392675	0.081743742
45	7112.849883	0.080788333
46	7113.001128	0.078417531
47	7112.962121	0.084647675
48	7114.463302	0.109877703
49	7114.482905	0.109121318
50	7114.52351	0.103481914
51	7114.535231	0.10436055
52	7114.575552	0.115084252
53	7114.565246	0.122003342
