# Supplementary material for: Observational constraints on the process and products of Martian serpentinization
Source: Sci Adv. 2023 Feb 3;9(5):eadd8472. doi: 10.1126/sciadv.add8472 (PMC9897658; doi:10.1126/sciadv.add8472)
Supplement: Supplementary file 2 — Tables S2 to S6 [file sciadv.add8472_tables_s2_to_s6.zip › sciadv.add8472_table_s6.csv]

Table S6 Electron microprobe analyses of Duluth Complex serpentines
Reference	SiO2	Al2O3	Fe2O3	FeO	MnO	MgO	NiO	CaO	Si{4+}	Al{3+}	Fe{3+}	Fe{2+}	Mn{2+}	Mg{2+}	Ni{2+}	Ca{2+}	O	(Mn+Fe)/(Fe+Mn+Mg)	Si/Cations
	wt. %	wt. %	wt. %	wt. %	wt. %	wt. %	wt. %	wt. %	apfu	apfu	apfu	apfu	apfu	apfu	apfu	apfu	apfu
Tutolo B. M., Evans B. W. and Kuehner S. M. (2019) Serpentine–Hisingerite solid solution in altered ferroan peridotite and Olivine Gabbro. Minerals 9.	38.62	0.01		31.32	0.21	12.99	0	0.87	2.18	0	0	1.48	0.01	1.09	0	0.05	7	0.58	0.45
Tutolo B. M., Evans B. W. and Kuehner S. M. (2019) Serpentine–Hisingerite solid solution in altered ferroan peridotite and Olivine Gabbro. Minerals 9.	38.53	0.26		30.43	0.37	14.04	0	0.27	2.17	0.02	0	1.43	0.02	1.18	0	0.02	7	0.55	0.45
Tutolo B. M., Evans B. W. and Kuehner S. M. (2019) Serpentine–Hisingerite solid solution in altered ferroan peridotite and Olivine Gabbro. Minerals 9.	39.36	0.14		30.54	0.37	14.41	0	0.31	2.18	0.01	0	1.41	0.02	1.19	0	0.02	7	0.55	0.45
Tutolo B. M., Evans B. W. and Kuehner S. M. (2019) Serpentine–Hisingerite solid solution in altered ferroan peridotite and Olivine Gabbro. Minerals 9.	39.42	0.02		31.92	0.28	12.45	0	0.91	2.2	0	0	1.49	0.01	1.04	0	0.05	7	0.59	0.46
Tutolo B. M., Evans B. W. and Kuehner S. M. (2019) Serpentine–Hisingerite solid solution in altered ferroan peridotite and Olivine Gabbro. Minerals 9.	36.75	0.01		35.19	0.12	10.92	0	1.22	2.13	0	0	1.71	0.01	0.94	0	0.08	7	0.64	0.44
Tutolo B. M., Evans B. W. and Kuehner S. M. (2019) Serpentine–Hisingerite solid solution in altered ferroan peridotite and Olivine Gabbro. Minerals 9.	36.42	0		31.18	0.41	31.49	0.07	0.08	1.74	0	0	1.25	0.02	2.25	0	0	7	0.36	0.33
Tutolo B. M., Evans B. W. and Kuehner S. M. (2019) Serpentine–Hisingerite solid solution in altered ferroan peridotite and Olivine Gabbro. Minerals 9.	36.49	0		31.32	0.4	31.7	0.11	0.07	1.74	0	0	1.25	0.02	2.25	0	0	7	0.36	0.33
Tutolo B. M., Evans B. W. and Kuehner S. M. (2019) Serpentine–Hisingerite solid solution in altered ferroan peridotite and Olivine Gabbro. Minerals 9.	36.57	0		31.01	0.47	31.42	0.12	0.06	1.75	0	0	1.24	0.02	2.24	0	0	7	0.36	0.33
Tutolo B. M., Evans B. W. and Kuehner S. M. (2019) Serpentine–Hisingerite solid solution in altered ferroan peridotite and Olivine Gabbro. Minerals 9.	36.23	0		30.96	0.46	31.45	0.06	0.09	1.74	0	0	1.24	0.02	2.25	0	0	7	0.36	0.33
Tutolo B. M., Evans B. W. and Kuehner S. M. (2019) Serpentine–Hisingerite solid solution in altered ferroan peridotite and Olivine Gabbro. Minerals 9.	36.51	0		31.3	0.42	31.58	0.14	0.09	1.74	0	0	1.25	0.02	2.24	0.01	0	7	0.36	0.33
Tutolo B. M., Evans B. W. and Kuehner S. M. (2019) Serpentine–Hisingerite solid solution in altered ferroan peridotite and Olivine Gabbro. Minerals 9.	38.76	0.41		29.86	0.33	12.95	0.05	0.97	2.19	0.03	0	1.41	0.02	1.09	0	0.06	7	0.57	0.46
Tutolo B. M., Evans B. W. and Kuehner S. M. (2019) Serpentine–Hisingerite solid solution in altered ferroan peridotite and Olivine Gabbro. Minerals 9.	37.12	0.16		36.15	0.69	13.23	0.12	0.11	2.07	0.01	0	1.69	0.03	1.1	0.01	0.01	7	0.61	0.42
Tutolo B. M., Evans B. W. and Kuehner S. M. (2019) Serpentine–Hisingerite solid solution in altered ferroan peridotite and Olivine Gabbro. Minerals 9.	39.83	0.18		30.31	0.15	12.68	0.09	1.09	2.22	0.01	0	1.41	0.01	1.05	0	0.07	7	0.57	0.46
Tutolo B. M., Evans B. W. and Kuehner S. M. (2019) Serpentine–Hisingerite solid solution in altered ferroan peridotite and Olivine Gabbro. Minerals 9.	39.62	0.32		21.23	0.22	22.28	0.03	0.44	2.11	0.02	0	0.95	0.01	1.77	0	0.03	7	0.35	0.43
Tutolo B. M., Evans B. W. and Kuehner S. M. (2019) Serpentine–Hisingerite solid solution in altered ferroan peridotite and Olivine Gabbro. Minerals 9.	40.05	0.51		21.42	0.46	21.57	0.03	0.53	2.12	0.03	0	0.95	0.02	1.7	0	0.03	7	0.36	0.44
Tutolo B. M., Evans B. W. and Kuehner S. M. (2019) Serpentine–Hisingerite solid solution in altered ferroan peridotite and Olivine Gabbro. Minerals 9.	40.16	0.36		21.86	0.29	21.5	0.08	0.38	2.13	0.02	0	0.97	0.01	1.7	0	0.02	7	0.37	0.44
Tutolo B. M., Evans B. W. and Kuehner S. M. (2019) Serpentine–Hisingerite solid solution in altered ferroan peridotite and Olivine Gabbro. Minerals 9.	39.95	0.34		21.16	0.28	21.68	0.04	0.41	2.13	0.02	0	0.94	0.01	1.72	0	0.02	7	0.36	0.44
Tutolo B. M., Evans B. W. and Kuehner S. M. (2019) Serpentine–Hisingerite solid solution in altered ferroan peridotite and Olivine Gabbro. Minerals 9.	40.09	0.02		31.89	0.28	11.97	0.11	1.07	2.22	0	0	1.48	0.01	0.99	0	0.06	7	0.6	0.47
Tutolo B. M., Evans B. W. and Kuehner S. M. (2019) Serpentine–Hisingerite solid solution in altered ferroan peridotite and Olivine Gabbro. Minerals 9.	39.12	0.09		29.9	0.33	12.36	0.11	1.04	2.22	0.01	0	1.42	0.02	1.05	0.01	0.06	7	0.58	0.46
Tutolo B. M., Evans B. W. and Kuehner S. M. (2019) Serpentine–Hisingerite solid solution in altered ferroan peridotite and Olivine Gabbro. Minerals 9.	40.27	0.34		28.9	0.35	13.86	0.12	1.03	2.21	0.02	0	1.33	0.02	1.13	0.01	0.06	7	0.54	0.46
Tutolo B. M., Evans B. W. and Kuehner S. M. (2019) Serpentine–Hisingerite solid solution in altered ferroan peridotite and Olivine Gabbro. Minerals 9.	41.54	0.39		26.25	0.14	15.3	0.08	0.95	2.24	0.02	0	1.18	0.01	1.23	0	0.05	7	0.49	0.47
Tutolo B. M., Evans B. W. and Kuehner S. M. (2019) Serpentine–Hisingerite solid solution in altered ferroan peridotite and Olivine Gabbro. Minerals 9.	37.99	0.01		15.79	0	30.84	0.12	0	1.97	0	0	0.68	0	2.38	0	0	7	0.22	0.39
Tutolo B. M., Evans B. W. and Kuehner S. M. (2019) Serpentine–Hisingerite solid solution in altered ferroan peridotite and Olivine Gabbro. Minerals 9.	40.53	0.13		25.43	0.22	15.95	0.19	0.94	2.22	0.01	0	1.17	0.01	1.3	0.01	0.06	7	0.47	0.47
Tutolo B. M., Evans B. W. and Kuehner S. M. (2019) Serpentine–Hisingerite solid solution in altered ferroan peridotite and Olivine Gabbro. Minerals 9.	38.73	0.1		33.93	0.52	10.03	0.08	1.03	2.21	0.01	0	1.62	0.03	0.85	0	0.06	7	0.66	0.46
Tutolo B. M., Evans B. W. and Kuehner S. M. (2019) Serpentine–Hisingerite solid solution in altered ferroan peridotite and Olivine Gabbro. Minerals 9.	39.17	0.03		17.37	0.1	29.42	0.04	0.09	2	0	0	0.74	0	2.24	0	0	7	0.25	0.4
Tutolo B. M., Evans B. W. and Kuehner S. M. (2019) Serpentine–Hisingerite solid solution in altered ferroan peridotite and Olivine Gabbro. Minerals 9.	40.84	0.23		23.59	0.23	18.29	0.19	0.71	2.2	0.01	0	1.06	0.01	1.47	0.01	0.04	7	0.42	0.46
Tutolo B. M., Evans B. W. and Kuehner S. M. (2019) Serpentine–Hisingerite solid solution in altered ferroan peridotite and Olivine Gabbro. Minerals 9.	39.47	0.19		25.33	0.39	17.7	0.06	0.5	2.16	0.01	0	1.16	0.02	1.45	0	0.03	7	0.45	0.45
Tutolo B. M., Evans B. W. and Kuehner S. M. (2019) Serpentine–Hisingerite solid solution in altered ferroan peridotite and Olivine Gabbro. Minerals 9.	38.26	0.31		31.2	0.28	11.8	0.06	1.04	2.19	0.02	0	1.5	0.01	1.01	0	0.06	7	0.6	0.46
Tutolo B. M., Evans B. W. and Kuehner S. M. (2019) Serpentine–Hisingerite solid solution in altered ferroan peridotite and Olivine Gabbro. Minerals 9.	39.27	0.27		35.51	0.28	8.9	0.05	1.14	2.23	0.02	0	1.68	0.01	0.75	0	0.07	7	0.69	0.47
Tutolo B. M., Evans B. W. and Kuehner S. M. (2019) Serpentine–Hisingerite solid solution in altered ferroan peridotite and Olivine Gabbro. Minerals 9.	36.29	0.11		31.13	0.34	17.36	0.04	0.08	2.03	0.01	0	1.46	0.02	1.45	0	0	7	0.5	0.41
Tutolo B. M., Evans B. W. and Kuehner S. M. (2019) Serpentine–Hisingerite solid solution in altered ferroan peridotite and Olivine Gabbro. Minerals 9.	36.87	0.24		29.81	0.54	17.65	0.06	0.18	2.05	0.02	0	1.38	0.03	1.46	0	0.01	7	0.49	0.41
Tutolo B. M., Evans B. W. and Kuehner S. M. (2019) Serpentine–Hisingerite solid solution in altered ferroan peridotite and Olivine Gabbro. Minerals 9.	38.19	0.52		22.45	1.38	20.64	0.09	0.59	2.08	0.03	0	1.02	0.06	1.67	0	0.03	7	0.39	0.42
Tutolo B. M., Evans B. W. and Kuehner S. M. (2019) Serpentine–Hisingerite solid solution in altered ferroan peridotite and Olivine Gabbro. Minerals 9.	38.8	0		31.07	0.41	12.24	0.03	0.91	2.2	0	0	1.48	0.02	1.04	0	0.06	7	0.59	0.46
Tutolo B. M., Evans B. W. and Kuehner S. M. (2019) Serpentine–Hisingerite solid solution in altered ferroan peridotite and Olivine Gabbro. Minerals 9.	36.92	0		31.95	0.45	31.28	0.12	0.06	1.75	0	0	1.27	0.02	2.21	0	0	7	0.37	0.33
Tutolo B. M., Evans B. W. and Kuehner S. M. (2019) Serpentine–Hisingerite solid solution in altered ferroan peridotite and Olivine Gabbro. Minerals 9.	34.99	0.13		26.31	0.38	16.79	0.11	0.43	2.07	0.01	0	1.3	0.02	1.48	0.01	0.03	7	0.47	0.42
Tutolo B. M., Evans B. W. and Kuehner S. M. (2019) Serpentine–Hisingerite solid solution in altered ferroan peridotite and Olivine Gabbro. Minerals 9.	37.75	0.02		17.34	0.16	29.03	0	0.02	1.98	0	0	0.76	0.01	2.27	0	0	7	0.25	0.39
Tutolo B. M., Evans B. W. and Kuehner S. M. (2019) Serpentine–Hisingerite solid solution in altered ferroan peridotite and Olivine Gabbro. Minerals 9.	38.81	0.02		32.6	0.12	11.99	0.17	1.05	2.19	0	0	1.54	0.01	1.01	0.01	0.06	7	0.6	0.45
Tutolo B. M., Evans B. W. and Kuehner S. M. (2019) Serpentine–Hisingerite solid solution in altered ferroan peridotite and Olivine Gabbro. Minerals 9.	37.42	0		28.6	0.47	14.29	0.07	0.19	2.17	0	0	1.39	0.02	1.24	0	0.01	7	0.53	0.45
Tutolo B. M., Evans B. W. and Kuehner S. M. (2019) Serpentine–Hisingerite solid solution in altered ferroan peridotite and Olivine Gabbro. Minerals 9.	39.18	0		23.82	0.34	18.38	0.06	0.23	2.17	0	0	1.1	0.02	1.52	0	0.01	7	0.42	0.45
Tutolo B. M., Evans B. W. and Kuehner S. M. (2019) Serpentine–Hisingerite solid solution in altered ferroan peridotite and Olivine Gabbro. Minerals 9.	40.92	0.01		25.63	0.22	16.46	0.05	0.73	2.22	0	0	1.16	0.01	1.33	0	0.04	7	0.47	0.47
Tutolo B. M., Evans B. W. and Kuehner S. M. (2019) Serpentine–Hisingerite solid solution in altered ferroan peridotite and Olivine Gabbro. Minerals 9.	39.85	0		30.94	0.51	14.93	0.06	0.52	2.16	0	0	1.41	0.02	1.21	0	0.03	7	0.54	0.45
Tutolo B. M., Evans B. W. and Kuehner S. M. (2019) Serpentine–Hisingerite solid solution in altered ferroan peridotite and Olivine Gabbro. Minerals 9.	36.99	0		31.45	0.44	30.89	0.11	0.06	1.76	0	0	1.25	0.02	2.2	0	0	7	0.37	0.34
Tutolo B. M., Evans B. W. and Kuehner S. M. (2019) Serpentine–Hisingerite solid solution in altered ferroan peridotite and Olivine Gabbro. Minerals 9.	38.97	0		13.46	0.08	32.08	0.12	0	1.99	0	0	0.57	0	2.44	0	0	7	0.19	0.4
Tutolo B. M., Evans B. W. and Kuehner S. M. (2019) Serpentine–Hisingerite solid solution in altered ferroan peridotite and Olivine Gabbro. Minerals 9.	39.29	0.04		21.32	0.17	25.92	0.01	0.06	2.03	0	0	0.92	0.01	2	0	0	7	0.32	0.41
Tutolo B. M., Evans B. W. and Kuehner S. M. (2019) Serpentine–Hisingerite solid solution in altered ferroan peridotite and Olivine Gabbro. Minerals 9.	40.71	0.22		29.96	0.33	12.49	0.12	0.94	2.25	0.01	0	1.38	0.02	1.03	0.01	0.06	7	0.58	0.47
Tutolo B. M., Evans B. W. and Kuehner S. M. (2019) Serpentine–Hisingerite solid solution in altered ferroan peridotite and Olivine Gabbro. Minerals 9.	43.3	0.05		14.85	0.25	31.67	0	0.03	2.07	0	0	0.59	0.01	2.25	0	0	7	0.21	0.42
Tutolo B. M., Evans B. W. and Kuehner S. M. (2019) Serpentine–Hisingerite solid solution in altered ferroan peridotite and Olivine Gabbro. Minerals 9.	32.99	0		55.45	1.44	11.01	0.11	0.18	1.77	0	0	2.49	0.07	0.88	0	0.01	7	0.74	0.34
Tutolo B. M., Evans B. W. and Kuehner S. M. (2019) Serpentine–Hisingerite solid solution in altered ferroan peridotite and Olivine Gabbro. Minerals 9.	39.77	0		24.72	0.35	18.95	0.1	0.22	2.16	0	0	1.12	0.02	1.53	0	0.01	7	0.43	0.45
Tutolo B. M., Evans B. W. and Kuehner S. M. (2019) Serpentine–Hisingerite solid solution in altered ferroan peridotite and Olivine Gabbro. Minerals 9.	32.95	0		55.36	1.49	11.09	0.09	0.2	1.77	0	0	2.49	0.07	0.89	0	0.01	7	0.74	0.34
Tutolo B. M., Evans B. W. and Kuehner S. M. (2019) Serpentine–Hisingerite solid solution in altered ferroan peridotite and Olivine Gabbro. Minerals 9.	34.86	0.11		48.52	1.15	16.99	0.1	0.06	1.78	0.01	0	2.07	0.05	1.29	0	0	7	0.62	0.34
Tutolo B. M., Evans B. W. and Kuehner S. M. (2019) Serpentine–Hisingerite solid solution in altered ferroan peridotite and Olivine Gabbro. Minerals 9.	33.44	0		45.88	1.89	17.08	0.12	0.01	1.77	0	0	2.03	0.08	1.35	0.01	0	7	0.61	0.34
Tutolo B. M., Evans B. W. and Kuehner S. M. (2019) Serpentine–Hisingerite solid solution in altered ferroan peridotite and Olivine Gabbro. Minerals 9.	31.98	0.01		46.19	1.88	16.94	0.07	0.08	1.73	0	0	2.09	0.09	1.36	0	0	7	0.61	0.33
Tutolo B. M., Evans B. W. and Kuehner S. M. (2019) Serpentine–Hisingerite solid solution in altered ferroan peridotite and Olivine Gabbro. Minerals 9.	40.78	0.36		30.11	0.1	12.4	0.08	1.3	2.24	0.02	0	1.38	0	1.02	0	0.08	7	0.58	0.47
Tutolo B. M., Evans B. W. and Kuehner S. M. (2019) Serpentine–Hisingerite solid solution in altered ferroan peridotite and Olivine Gabbro. Minerals 9.	37.23	0.01		21.73	0.18	23.8	0.08	0.08	2.03	0	0	0.99	0.01	1.93	0	0	7	0.34	0.41
Tutolo B. M., Evans B. W. and Kuehner S. M. (2019) Serpentine–Hisingerite solid solution in altered ferroan peridotite and Olivine Gabbro. Minerals 9.	37.18	0		30.9	0.44	30.56	0.15	0.04	1.78	0	0	1.24	0.02	2.18	0.01	0	7	0.37	0.34
Tutolo B. M., Evans B. W. and Kuehner S. M. (2019) Serpentine–Hisingerite solid solution in altered ferroan peridotite and Olivine Gabbro. Minerals 9.	38.89	0		17.69	0.05	29.25	0.13	0.01	2	0	0	0.76	0	2.24	0.01	0	7	0.25	0.4
Tutolo B. M., Evans B. W. and Kuehner S. M. (2019) Serpentine–Hisingerite solid solution in altered ferroan peridotite and Olivine Gabbro. Minerals 9.	39.18	0		28.85	0.47	14.69	0.1	0.24	2.19	0	0	1.35	0.02	1.23	0	0.01	7	0.53	0.46
Tutolo B. M., Evans B. W. and Kuehner S. M. (2019) Serpentine–Hisingerite solid solution in altered ferroan peridotite and Olivine Gabbro. Minerals 9.	38.46	0		16.96	0.1	29.49	0.07	0.02	1.99	0	0	0.73	0	2.28	0	0	7	0.25	0.4
Tutolo B. M., Evans B. W. and Kuehner S. M. (2019) Serpentine–Hisingerite solid solution in altered ferroan peridotite and Olivine Gabbro. Minerals 9.	37.53	0		19.89	0.18	26.21	0.04	0.08	2	0	0	0.89	0.01	2.09	0	0	7	0.3	0.4
Tutolo B. M., Evans B. W. and Kuehner S. M. (2019) Serpentine–Hisingerite solid solution in altered ferroan peridotite and Olivine Gabbro. Minerals 9.	37.85	0		33.16	0.52	11.91	0.11	0.12	2.17	0	0	1.59	0.03	1.02	0.01	0.01	7	0.61	0.45
Tutolo B. M., Evans B. W. and Kuehner S. M. (2019) Serpentine–Hisingerite solid solution in altered ferroan peridotite and Olivine Gabbro. Minerals 9.	40.14	0.12		13.6	0.08	33.2	0.03	0.02	1.99	0.01	0	0.56	0	2.45	0	0	7	0.19	0.4
Tutolo B. M., Evans B. W. and Kuehner S. M. (2019) Serpentine–Hisingerite solid solution in altered ferroan peridotite and Olivine Gabbro. Minerals 9.	37.89	0		17.21	0.12	29.4	0.09	0.07	1.98	0	0	0.75	0.01	2.29	0	0	7	0.25	0.39
Tutolo B. M., Evans B. W. and Kuehner S. M. (2019) Serpentine–Hisingerite solid solution in altered ferroan peridotite and Olivine Gabbro. Minerals 9.	37.18	0		29.09	0.37	17.02	0.05	0.05	2.09	0	0	1.37	0.02	1.43	0	0	7	0.49	0.43
Tutolo B. M., Evans B. W. and Kuehner S. M. (2019) Serpentine–Hisingerite solid solution in altered ferroan peridotite and Olivine Gabbro. Minerals 9.	38.49	0		21.32	0.32	23.13	0.08	0.14	2.08	0	0	0.96	0.01	1.86	0	0.01	7	0.34	0.42
Tutolo B. M., Evans B. W. and Kuehner S. M. (2019) Serpentine–Hisingerite solid solution in altered ferroan peridotite and Olivine Gabbro. Minerals 9.	37.16	0		32.12	0.47	15.9	0.06	0.22	2.07	0	0	1.5	0.02	1.32	0	0.01	7	0.53	0.42
Tutolo B. M., Evans B. W. and Kuehner S. M. (2019) Serpentine–Hisingerite solid solution in altered ferroan peridotite and Olivine Gabbro. Minerals 9.	38.78	0.05		22.67	0.18	22.97	0.09	0.46	2.06	0	0	1.01	0.01	1.82	0	0.03	7	0.36	0.42
Tutolo B. M., Evans B. W. and Kuehner S. M. (2019) Serpentine–Hisingerite solid solution in altered ferroan peridotite and Olivine Gabbro. Minerals 9.	37.9	0		17.34	0.11	28.54	0.11	0.02	1.99	0	0	0.76	0	2.24	0	0	7	0.26	0.4
Tutolo B. M., Evans B. W. and Kuehner S. M. (2019) Serpentine–Hisingerite solid solution in altered ferroan peridotite and Olivine Gabbro. Minerals 9.	37.28	0.44		25.6	0.22	21.51	0.06	0.11	2.02	0.03	0	1.16	0.01	1.74	0	0.01	7	0.4	0.41
Tutolo B. M., Evans B. W. and Kuehner S. M. (2019) Serpentine–Hisingerite solid solution in altered ferroan peridotite and Olivine Gabbro. Minerals 9.	37.35	0.1		32.6	0.24	14.63	0.14	0.93	2.09	0.01	0	1.52	0.01	1.22	0.01	0.06	7	0.56	0.43
Tutolo B. M., Evans B. W. and Kuehner S. M. (2019) Serpentine–Hisingerite solid solution in altered ferroan peridotite and Olivine Gabbro. Minerals 9.	37.67	0.04		32.86	0.41	13.04	0.12	0.63	2.14	0	0	1.56	0.02	1.1	0.01	0.04	7	0.59	0.44
Tutolo B. M., Evans B. W. and Kuehner S. M. (2019) Serpentine–Hisingerite solid solution in altered ferroan peridotite and Olivine Gabbro. Minerals 9.	36.92	0		22.08	0.24	24.76	0.07	0.07	1.99	0	0	1	0.01	1.99	0	0	7	0.34	0.4
Tutolo B. M., Evans B. W. and Kuehner S. M. (2019) Serpentine–Hisingerite solid solution in altered ferroan peridotite and Olivine Gabbro. Minerals 9.	37.19	0		18.72	0.14	28.71	0.12	0.04	1.96	0	0	0.82	0.01	2.25	0.01	0	7	0.27	0.39
Tutolo B. M., Evans B. W. and Kuehner S. M. (2019) Serpentine–Hisingerite solid solution in altered ferroan peridotite and Olivine Gabbro. Minerals 9.	37.53	0		21.56	0.23	25.19	0.11	0.08	2.01	0	0	0.96	0.01	2.01	0	0	7	0.33	0.4
Tutolo B. M., Evans B. W. and Kuehner S. M. (2019) Serpentine–Hisingerite solid solution in altered ferroan peridotite and Olivine Gabbro. Minerals 9.	35.46	0.03		36.04	0.15	26.75	0.18	0.51	1.75	0	0	1.49	0.01	1.97	0.01	0.03	7	0.43	0.33
Tutolo B. M., Evans B. W. and Kuehner S. M. (2019) Serpentine–Hisingerite solid solution in altered ferroan peridotite and Olivine Gabbro. Minerals 9.	37.63	0.06		13.79	0.08	29.78	0.06	0.1	2	0	0	0.61	0	2.36	0	0.01	7	0.21	0.4
Tutolo B. M., Evans B. W. and Kuehner S. M. (2019) Serpentine–Hisingerite solid solution in altered ferroan peridotite and Olivine Gabbro. Minerals 9.	58.91	0.12		3.66	0.07	27.59	0.18	0	2.54	0.01	0	0.13	0	1.77	0.01	0	7	0.07	0.57
Tutolo B. M., Evans B. W. and Kuehner S. M. (2019) Serpentine–Hisingerite solid solution in altered ferroan peridotite and Olivine Gabbro. Minerals 9.	60.95	0.14		4.12	0.06	27.51	0.15	0.01	2.56	0.01	0	0.14	0	1.72	0.01	0	7	0.08	0.58
Tutolo B. M., Evans B. W. and Kuehner S. M. (2019) Serpentine–Hisingerite solid solution in altered ferroan peridotite and Olivine Gabbro. Minerals 9.	40.13	0.11	30.56		0.69	12.13	0.16	0.23	2.1	0.01	1.2	0	0.03	0.94	0.01	0.01	7	0.57	0.49
Tutolo B. M., Evans B. W. and Kuehner S. M. (2019) Serpentine–Hisingerite solid solution in altered ferroan peridotite and Olivine Gabbro. Minerals 9.	40.86	0.15		17.45	0.96	24.92	0.05	0.23	2.12	0.01	0	0.76	0.04	1.93	0	0.01	7	0.29	0.44
Tutolo B. M., Evans B. W. and Kuehner S. M. (2019) Serpentine–Hisingerite solid solution in altered ferroan peridotite and Olivine Gabbro. Minerals 9.	36.38	0.25		27.48	0.46	16.61	0.18	0.28	2.09	0.02	0	1.32	0.02	1.42	0.01	0.02	7	0.49	0.43
Tutolo B. M., Evans B. W. and Kuehner S. M. (2019) Serpentine–Hisingerite solid solution in altered ferroan peridotite and Olivine Gabbro. Minerals 9.	39.25	0.13		17.45	0.25	27.25	0.12	0.13	2.04	0.01	0	0.76	0.01	2.12	0.01	0.01	7	0.27	0.41
Tutolo B. M., Evans B. W. and Kuehner S. M. (2019) Serpentine–Hisingerite solid solution in altered ferroan peridotite and Olivine Gabbro. Minerals 9.	39.24	0		22.47	0.42	22.74	0.09	0.12	2.09	0	0	1	0.02	1.8	0	0.01	7	0.36	0.42
Tutolo B. M., Evans B. W. and Kuehner S. M. (2019) Serpentine–Hisingerite solid solution in altered ferroan peridotite and Olivine Gabbro. Minerals 9.	39.64	0		22	0.29	22.26	0.11	0.07	2.11	0	0	0.98	0.01	1.77	0	0	7	0.36	0.43
Tutolo B. M., Evans B. W. and Kuehner S. M. (2019) Serpentine–Hisingerite solid solution in altered ferroan peridotite and Olivine Gabbro. Minerals 9.	39.89	0.11		18.44	0.19	25.53	0.02	0.19	2.09	0.01	0	0.81	0.01	1.99	0	0.01	7	0.29	0.42
Tutolo B. M., Evans B. W. and Kuehner S. M. (2019) Serpentine–Hisingerite solid solution in altered ferroan peridotite and Olivine Gabbro. Minerals 9.	39.59	0		21.05	0.24	23.22	0.04	0.1	2.1	0	0	0.94	0.01	1.84	0	0.01	7	0.34	0.43
Tutolo B. M., Evans B. W. and Kuehner S. M. (2019) Serpentine–Hisingerite solid solution in altered ferroan peridotite and Olivine Gabbro. Minerals 9.	35.12	0		36.22	0.46	26.88	0.16	0.15	1.74	0	0	1.5	0.02	1.99	0.01	0.01	7	0.43	0.33
Tutolo B. M., Evans B. W. and Kuehner S. M. (2019) Serpentine–Hisingerite solid solution in altered ferroan peridotite and Olivine Gabbro. Minerals 9.	39.51	0.01		19.49	0.23	24.31	0.06	0.13	2.1	0	0	0.86	0.01	1.92	0	0.01	7	0.31	0.43
Tutolo B. M., Evans B. W. and Kuehner S. M. (2019) Serpentine–Hisingerite solid solution in altered ferroan peridotite and Olivine Gabbro. Minerals 9.	38.26	0	29.12		0.28	13.43	0.21	0.9	2.05	0	1.17	0	0.01	1.07	0.01	0.05	7	0.53	0.47
Tutolo B. M., Evans B. W. and Kuehner S. M. (2019) Serpentine–Hisingerite solid solution in altered ferroan peridotite and Olivine Gabbro. Minerals 9.	39.73	0	28.43		0.25	12.97	0.16	0.95	2.1	0	1.13	0	0.01	1.02	0.01	0.05	7	0.53	0.49
Tutolo B. M., Evans B. W. and Kuehner S. M. (2019) Serpentine–Hisingerite solid solution in altered ferroan peridotite and Olivine Gabbro. Minerals 9.	35.18	0		36.19	0.53	26.81	0.15	0.17	1.74	0	0	1.5	0.02	1.98	0.01	0.01	7	0.43	0.33
Tutolo B. M., Evans B. W. and Kuehner S. M. (2019) Serpentine–Hisingerite solid solution in altered ferroan peridotite and Olivine Gabbro. Minerals 9.	33.08	0		49.58	2.67	14.9	0.18	0.04	1.75	0	0	2.19	0.12	1.18	0.01	0	7	0.66	0.33
Tutolo B. M., Evans B. W. and Kuehner S. M. (2019) Serpentine–Hisingerite solid solution in altered ferroan peridotite and Olivine Gabbro. Minerals 9.	33.01	0		49.66	3.03	15.16	0.2	0.05	1.74	0	0	2.19	0.14	1.19	0.01	0	7	0.66	0.33
Tutolo B. M., Evans B. W. and Kuehner S. M. (2019) Serpentine–Hisingerite solid solution in altered ferroan peridotite and Olivine Gabbro. Minerals 9.	33.39	0		48.56	2.59	16.55	0.2	0.06	1.74	0	0	2.11	0.11	1.28	0.01	0	7	0.63	0.33
Tutolo B. M., Evans B. W. and Kuehner S. M. (2019) Serpentine–Hisingerite solid solution in altered ferroan peridotite and Olivine Gabbro. Minerals 9.	35.34	0		36.71	0.42	26.42	0.18	0.14	1.75	0	0	1.52	0.02	1.95	0.01	0.01	7	0.44	0.33
Tutolo B. M., Evans B. W. and Kuehner S. M. (2019) Serpentine–Hisingerite solid solution in altered ferroan peridotite and Olivine Gabbro. Minerals 9.	37.22	0		33.48	0.4	14.81	0.2	0.7	2.07	0	0	1.56	0.02	1.23	0.01	0.04	7	0.56	0.42
Tutolo B. M., Evans B. W. and Kuehner S. M. (2019) Serpentine–Hisingerite solid solution in altered ferroan peridotite and Olivine Gabbro. Minerals 9.	36.98	0		27.54	0.29	14.57	0.16	0.68	2.16	0	0	1.35	0.01	1.27	0.01	0.04	7	0.52	0.45
Tutolo B. M., Evans B. W. and Kuehner S. M. (2019) Serpentine–Hisingerite solid solution in altered ferroan peridotite and Olivine Gabbro. Minerals 9.	33.12	0		47.97	1.48	17.45	0.18	0.07	1.73	0	0	2.1	0.07	1.36	0.01	0	7	0.61	0.33
Tutolo B. M., Evans B. W. and Kuehner S. M. (2019) Serpentine–Hisingerite solid solution in altered ferroan peridotite and Olivine Gabbro. Minerals 9.	39.4	0	32.94		0.27	11.85	0.06	0.82	2.05	0	1.29	0	0.01	0.92	0	0.05	7	0.59	0.47
Tutolo B. M., Evans B. W. and Kuehner S. M. (2019) Serpentine–Hisingerite solid solution in altered ferroan peridotite and Olivine Gabbro. Minerals 9.	41.15	0	28.9		0.19	12.86	0.17	0.95	2.13	0	1.12	0	0.01	0.99	0.01	0.05	7	0.53	0.49
Tutolo B. M., Evans B. W. and Kuehner S. M. (2019) Serpentine–Hisingerite solid solution in altered ferroan peridotite and Olivine Gabbro. Minerals 9.	39.6	0	28.5		0.17	13.24	0.12	0.86	2.1	0	1.14	0	0.01	1.04	0.01	0.05	7	0.52	0.48
Tutolo B. M., Evans B. W. and Kuehner S. M. (2019) Serpentine–Hisingerite solid solution in altered ferroan peridotite and Olivine Gabbro. Minerals 9.	40.09	0		23.34	0.36	21.2	0.03	0.09	2.13	0	0	1.04	0.02	1.68	0	0.01	7	0.39	0.44
Tutolo B. M., Evans B. W. and Kuehner S. M. (2019) Serpentine–Hisingerite solid solution in altered ferroan peridotite and Olivine Gabbro. Minerals 9.	36.83	0.26		27.83	0.18	14.93	0.07	0.44	2.14	0.02	0	1.35	0.01	1.29	0	0.03	7	0.51	0.44
Tutolo B. M., Evans B. W. and Kuehner S. M. (2019) Serpentine–Hisingerite solid solution in altered ferroan peridotite and Olivine Gabbro. Minerals 9.	41.12	0		24.6	0.37	18.99	0.08	0.43	2.18	0	0	1.09	0.02	1.5	0	0.02	7	0.42	0.45
Tutolo B. M., Evans B. W. and Kuehner S. M. (2019) Serpentine–Hisingerite solid solution in altered ferroan peridotite and Olivine Gabbro. Minerals 9.	40.48	0		22.82	0.31	21.16	0.1	0.21	2.14	0	0	1.01	0.01	1.67	0	0.01	7	0.38	0.44
Tutolo B. M., Evans B. W. and Kuehner S. M. (2019) Serpentine–Hisingerite solid solution in altered ferroan peridotite and Olivine Gabbro. Minerals 9.	33.48	0.01		47.62	1.62	17.4	0.09	0.11	1.74	0	0	2.08	0.07	1.35	0	0.01	7	0.61	0.33
Tutolo B. M., Evans B. W. and Kuehner S. M. (2019) Serpentine–Hisingerite solid solution in altered ferroan peridotite and Olivine Gabbro. Minerals 9.	33.33	0		46.26	1.27	19.35	0.04	0.15	1.72	0	0	2	0.06	1.49	0	0.01	7	0.58	0.33
Tutolo B. M., Evans B. W. and Kuehner S. M. (2019) Serpentine–Hisingerite solid solution in altered ferroan peridotite and Olivine Gabbro. Minerals 9.	35.51	0		37.34	0.42	27.54	0.1	0.16	1.73	0	0	1.52	0.02	2	0	0.01	7	0.43	0.33
Tutolo B. M., Evans B. W. and Kuehner S. M. (2019) Serpentine–Hisingerite solid solution in altered ferroan peridotite and Olivine Gabbro. Minerals 9.	33.47	0.01		48.94	1.66	17.01	0.05	0.14	1.74	0	0	2.12	0.07	1.32	0	0.01	7	0.63	0.33
Tutolo B. M., Evans B. W. and Kuehner S. M. (2019) Serpentine–Hisingerite solid solution in altered ferroan peridotite and Olivine Gabbro. Minerals 9.	41.21	0		16.59	0.16	28.53	0.04	0.01	2.08	0	0	0.7	0.01	2.14	0	0	7	0.25	0.42
Tutolo B. M., Evans B. W. and Kuehner S. M. (2019) Serpentine–Hisingerite solid solution in altered ferroan peridotite and Olivine Gabbro. Minerals 9.	40.87	0		9.41	0.15	49.14	0.35	0	1.75	0	0	0.34	0.01	3.14	0.01	0	7	0.1	0.33
Tutolo B. M., Evans B. W. and Kuehner S. M. (2019) Serpentine–Hisingerite solid solution in altered ferroan peridotite and Olivine Gabbro. Minerals 9.	39.3	0	29.6	0	0.35	12.6	0.12	0.92	2.08	0	1.18	0	0.02	0.99	0.01	0.05	7	0.55	0.48
Tutolo B. M., Evans B. W. and Kuehner S. M. (2019) Serpentine–Hisingerite solid solution in altered ferroan peridotite and Olivine Gabbro. Minerals 9.	35.35	0		35.95	0.55	26.15	0.12	0.11	1.76	0	0	1.5	0.02	1.94	0	0.01	7	0.44	0.34
Tutolo B. M., Evans B. W. and Kuehner S. M. (2019) Serpentine–Hisingerite solid solution in altered ferroan peridotite and Olivine Gabbro. Minerals 9.	34.97	0		35.52	0.55	26.59	0.12	0.11	1.75	0	0	1.49	0.02	1.98	0	0.01	7	0.43	0.33
Tutolo B. M., Evans B. W. and Kuehner S. M. (2019) Serpentine–Hisingerite solid solution in altered ferroan peridotite and Olivine Gabbro. Minerals 9.	35.64	0		36.2	0.56	27.09	0.12	0.11	1.75	0	0	1.49	0.02	1.98	0	0.01	7	0.43	0.33
Tutolo B. M., Evans B. W. and Kuehner S. M. (2019) Serpentine–Hisingerite solid solution in altered ferroan peridotite and Olivine Gabbro. Minerals 9.	39.55	0.09		20.12	0.38	24.35	0.09	0.06	2.08	0.01	0	0.89	0.02	1.91	0	0	7	0.32	0.42
Tutolo B. M., Evans B. W. and Kuehner S. M. (2019) Serpentine–Hisingerite solid solution in altered ferroan peridotite and Olivine Gabbro. Minerals 9.	39.11	0.2	29.9	0	0.34	13.19	0.07	0.77	2.06	0.01	1.18	0	0.02	1.03	0	0.04	7	0.54	0.47
Tutolo B. M., Evans B. W. and Kuehner S. M. (2019) Serpentine–Hisingerite solid solution in altered ferroan peridotite and Olivine Gabbro. Minerals 9.	38.27	0.36		24.91	0.34	14.97	0.12	0.71	2.21	0.02	0	1.2	0.02	1.29	0.01	0.04	7	0.49	0.46
Tutolo B. M., Evans B. W. and Kuehner S. M. (2019) Serpentine–Hisingerite solid solution in altered ferroan peridotite and Olivine Gabbro. Minerals 9.	38.7	0.21		25.61	0.24	14.82	0.01	0.71	2.22	0.01	0	1.23	0.01	1.26	0	0.04	7	0.49	0.46
Tutolo B. M., Evans B. W. and Kuehner S. M. (2019) Serpentine–Hisingerite solid solution in altered ferroan peridotite and Olivine Gabbro. Minerals 9.	38.7	0.19	31.72	0	0.36	12.3	0.09	0.75	2.04	0.01	1.26	0	0.02	0.96	0	0.04	7	0.57	0.47
Tutolo B. M., Evans B. W. and Kuehner S. M. (2019) Serpentine–Hisingerite solid solution in altered ferroan peridotite and Olivine Gabbro. Minerals 9.	40.52	0.73		18.21	0.24	26.43	0.02	0.06	2.07	0.04	0	0.78	0.01	2.01	0	0	7	0.28	0.42
E. M. Ripley, B. K. Butler, N. I. Taib, and I. Lee, “Hydrothermal alteration in the Babbitt Cu-Ni deposit, Duluth Complex: mineralogy and hydrogen isotope systematics,” Econ. Geol., vol. 88, no. 3, pp. 679–696, 1993, doi: 10.2113/gsecongeo.88.3.679.	43.87	0.6		23.64	0.06	22.5	0.01	0.54	2.15	0.03	0	0.97	0	1.64	0	0.03	7	0.37	0.45
E. M. Ripley, B. K. Butler, N. I. Taib, and I. Lee, “Hydrothermal alteration in the Babbitt Cu-Ni deposit, Duluth Complex: mineralogy and hydrogen isotope systematics,” Econ. Geol., vol. 88, no. 3, pp. 679–696, 1993, doi: 10.2113/gsecongeo.88.3.679.	39.21	0.05		18.7	0.05	32	0.07	0.18	1.93	0	0	0.77	0	2.35	0	0.01	7	0.25	0.38
E. M. Ripley, B. K. Butler, N. I. Taib, and I. Lee, “Hydrothermal alteration in the Babbitt Cu-Ni deposit, Duluth Complex: mineralogy and hydrogen isotope systematics,” Econ. Geol., vol. 88, no. 3, pp. 679–696, 1993, doi: 10.2113/gsecongeo.88.3.679.	41.03	0		12.87	0.03	33.02	0.18	0.14	2.02	0	0	0.53	0	2.42	0.01	0.01	7	0.18	0.4
E. M. Ripley, B. K. Butler, N. I. Taib, and I. Lee, “Hydrothermal alteration in the Babbitt Cu-Ni deposit, Duluth Complex: mineralogy and hydrogen isotope systematics,” Econ. Geol., vol. 88, no. 3, pp. 679–696, 1993, doi: 10.2113/gsecongeo.88.3.679.	42.01	0.08		36.71	0.26	7.62	0.09	0.96	2.31	0.01	0	1.68	0.01	0.62	0	0.06	7	0.73	0.49
